# Supplementary material for: Autophagy Receptor p62 Regulates SARS-CoV-2-Induced Inflammation in COVID-19
Source: Cells. 2023 Apr 28;12(9):1282. doi: 10.3390/cells12091282 (PMC10177105; doi:10.3390/cells12091282)
Supplement: Supplementary file 1 [file cells-12-01282-s001.zip]

Archive with 1 entries (1 files):
- cells-2289691-supplementary.pdf
